# Supplementary material for: Modeling Exon Expression Using Histone Modifications
Source: PLoS One. 2013 Jun 25;8(6):e67448. doi: 10.1371/journal.pone.0067448 (PMC3692485; doi:10.1371/journal.pone.0067448)
Supplement: Table S1 — Detailed information of the linear models. This file is.xls format. This table respectively presents the detailed information of the linear model for histone modification levels on transcribed regions and gene expression values, the linear model for histone modification levels on constitutive exons and associated exon expression values, the linear model for histone modification levels on cassette exons and associated exon expression values as well as the interaction regression model for histone modification levels on cassette exons and associated exon expression values. For each model, this table respectively presents the regression coefficients, standard errors, t-statistics and corresponding p-values corrected by Benjamini method. The histone modifications marked in yellow have the largest regression coefficients. The interaction terms marked in red have significant regression coefficients (p-value<0.001). (XLS) [file pone.0067448.s006.xls]

## Sheet: Sheet1
Table S1: Detailed information of the linear models.
Model 1: Linear regression model for predicting gene expression using histone modifications on transcribed regions
Modifications	Estimate	Std_Error	t_value	Pr(>|t|)
Intercept	0.26037	0.02623	9.926	<2e-16
H2BK5me1	0.13442	0.02714	4.953	6.00626e-06
H3K4me1	0.18309	0.02546	7.191	6.72486e-12
H3K4me2	-0.01515	0.04142	-0.366	1
H3K4me3	0.35874	0.01664	21.557	<2e-16
H3K9me1	-0.38794	0.04452	-8.714	<2e-16
H3K9me2	0.18162	0.0372	4.883	8.24592e-06
H3K9me3	-0.12354	0.0288	-4.29	0.000114094
H3K27me1	-0.12537	0.03336	-3.758	0.00101505
H3K27me2	0.07004	0.04004	1.749	0.392555
H3K27me3	-0.43265	0.02902	-14.911	<2e-16
H3K36me1	-0.21272	0.04666	-4.558	3.5529e-05
H3K36me3	0.53038	0.01774	29.902	<2e-16
H3K79me1	0.04609	0.02474	1.863	0.314352
H3K79me2	-0.32707	0.03408	-9.597	<2e-16
H3K79me3	0.13839	0.03004	4.606	2.94506e-05
H3R2me1	-0.4162	0.04548	-9.15	<2e-16
H3R2me2	-0.19801	0.04475	-4.425	6.39807e-05
H4K20me1	0.62023	0.0194	31.966	<2e-16
H4K20me3	-0.23902	0.0203	-11.775	<2e-16
H4R3me2	-0.06543	0.04809	-1.361	0.803089
H2AK5ac	0.03718	0.03742	0.994	1
H2AK9ac	0.21305	0.04071	5.234	1.43759e-06
H2BK5ac	0.22592	0.04156	5.437	4.96311e-07
H2BK12ac	-0.0864	0.04614	-1.873	0.314352
H2BK20ac	0.12108	0.04861	2.491	0.0682214
H2BK120ac	-0.40482	0.05038	-8.035	1.21511e-14
H3K4ac	0.15233	0.05435	2.803	0.0280231
H3K9ac	-0.14821	0.03883	-3.817	0.000825148
H3K14ac	-0.14184	0.04568	-3.105	0.0108789
H3K18ac	-0.29419	0.0401	-7.336	2.46016e-12
H3K23ac	0.25095	0.04106	6.112	9.60295e-09
H3K27ac	0.46778	0.04797	9.751	<2e-16
H3K36ac	-0.30475	0.04073	-7.482	8.75105e-13
H4K5ac	0.07235	0.04867	1.486	0.652207
H4K8ac	-0.01851	0.04157	-0.445	1
H4K12ac	-0.34375	0.04211	-8.163	4.5945e-15
H4K16ac	0.37511	0.04004	9.369	<2e-16
H4K91ac	0.18521	0.03947	4.693	2.02394e-05
RNAPII	0.60018	0.01992	30.137	<2e-16
Model 2: Linear regression model for predicting exon expression using histone modifications on constitutive exons
Modifications	Estimate	Std_Error	t_value	Pr(>|t|)
Intercept	1.02603	0.007966	128.807	<2e-16
H2BK5me1	0.190084	0.004053	46.899	<2e-16
H3K4me1	-0.095531	0.003888	-24.572	<2e-16
H3K4me2	-0.016261	0.00489	-3.325	0.00419773
H3K4me3	-0.009306	0.003379	-2.754	0.026545
H3K9me1	0.044224	0.004439	9.963	<2e-16
H3K9me2	-0.183202	0.004934	-37.128	<2e-16
H3K9me3	-0.222693	0.005996	-37.139	<2e-16
H3K27me1	0.109081	0.004201	25.964	<2e-16
H3K27me2	-0.236056	0.004644	-50.835	<2e-16
H3K27me3	-0.377197	0.004615	-81.726	<2e-16
H3K36me1	-0.11431	0.004565	-25.042	<2e-16
H3K36me3	0.642087	0.003041	211.145	<2e-16
H3K79me1	0.254132	0.004574	55.561	<2e-16
H3K79me2	-0.029658	0.005435	-5.457	2.44129e-07
H3K79me3	0.100424	0.004658	21.561	<2e-16
H3R2me1	-0.114627	0.004268	-26.859	<2e-16
H3R2me2	-0.073179	0.004457	-16.419	<2e-16
H4K20me1	0.561389	0.003362	166.961	<2e-16
H4K20me3	-0.158747	0.005234	-30.331	<2e-16
H4R3me2	-0.078884	0.00463	-17.038	<2e-16
H2AK5ac	-0.068323	0.005337	-12.802	<2e-16
H2AK9ac	-0.02446	0.006298	-3.884	0.000503646
H2BK5ac	0.260954	0.005973	43.685	<2e-16
H2BK12ac	-0.065082	0.005697	-11.424	<2e-16
H2BK20ac	-0.031572	0.005498	-5.743	4.83864e-08
H2BK120ac	-0.011455	0.006104	-1.877	0.259083
H3K4ac	-0.055396	0.005798	-9.554	<2e-16
H3K9ac	-0.012953	0.005479	-2.364	0.0793176
H3K14ac	-0.204702	0.005917	-34.596	<2e-16
H3K18ac	-0.121676	0.005944	-20.469	<2e-16
H3K23ac	-0.105134	0.006656	-15.795	<2e-16
H3K27ac	0.215287	0.006071	35.46	<2e-16
H3K36ac	-0.100589	0.005416	-18.572	<2e-16
H4K5ac	0.031351	0.005346	5.865	2.40668e-08
H4K8ac	0.015894	0.004964	3.202	0.00632299
H4K12ac	0.095659	0.004988	19.178	<2e-16
H4K16ac	0.084173	0.004359	19.312	<2e-16
H4K91ac	0.19915	0.005489	36.279	<2e-16
RNAPII	0.423377	0.004162	101.721	<2e-16
Model 3: Linear regression model for predicting exon expression using histone modifications on cassette exons
Modifications	Estimate	Std_Error	t_value	Pr(>|t|)
Intercept	0.533313	0.025444	20.96	<2e-16
H2BK5me1	0.154816	0.014163	10.931	<2e-16
H3K4me1	-0.046101	0.013642	-3.379	0.00498365
H3K4me2	0.01792	0.016432	1.091	1
H3K4me3	0.09512	0.01238	7.683	1.98035e-13
H3K9me1	-0.021415	0.015063	-1.422	0.780905
H3K9me2	-0.146958	0.016061	-9.15	<2e-16
H3K9me3	-0.204199	0.019233	-10.617	<2e-16
H3K27me1	-0.010314	0.014189	-0.727	1
H3K27me2	-0.142203	0.015223	-9.342	<2e-16
H3K27me3	-0.179895	0.014821	-12.138	<2e-16
H3K36me1	-0.146886	0.015041	-9.766	<2e-16
H3K36me3	0.515562	0.010551	48.865	<2e-16
H3K79me1	0.218736	0.015364	14.237	<2e-16
H3K79me2	-0.105761	0.017584	-6.015	1.73994e-08
H3K79me3	0.048881	0.01536	3.182	0.00927335
H3R2me1	-0.027623	0.014303	-1.931	0.29517
H3R2me2	0.021775	0.014942	1.457	0.752199
H4K20me1	0.531785	0.012286	43.284	<2e-16
H4K20me3	-0.094935	0.016671	-5.695	1.06964e-07
H4R3me2	-0.050454	0.01536	-3.285	0.00672719
H2AK5ac	-0.064217	0.017772	-3.613	0.00225461
H2AK9ac	-0.01689	0.021724	-0.777	1
H2BK5ac	0.13328	0.020273	6.574	5.33748e-10
H2BK12ac	-0.100756	0.0186	-5.417	4.76863e-07
H2BK20ac	0.049927	0.017674	2.825	0.0279374
H2BK120ac	0.034709	0.02007	1.729	0.447889
H3K4ac	-0.00592	0.01865	-0.317	1
H3K9ac	-0.001705	0.018489	-0.092	1
H3K14ac	-0.144287	0.019086	-7.56	4.78056e-13
H3K18ac	-0.070017	0.019646	-3.564	0.00260991
H3K23ac	-0.182648	0.020757	-8.799	<2e-16
H3K27ac	0.115099	0.019918	5.779	6.8817e-08
H3K36ac	-0.09968	0.017839	-5.588	1.89886e-07
H4K5ac	-0.022262	0.017964	-1.239	1
H4K8ac	0.052282	0.016618	3.146	0.0101279
H4K12ac	0.043389	0.017061	2.543	0.0627177
H4K16ac	0.095816	0.014742	6.499	8.29534e-10
H4K91ac	0.284483	0.018367	15.489	<2e-16
RNAPII	0.341507	0.015407	22.165	<2e-16
Model 4: Interaction regression model for predicting exon expression using histone modifications on cassette exons
Modifications	Estimate	Std_Error	t_value	Pr(>|t|)
Intercept	0.131912	0.0347441	3.797	0.0251825
H2BK5me1	0.310446	0.0366723	8.465	<2e-16
H3K4me1	-0.0232288	0.0358193	-0.649	1
H3K4me2	0.003548	0.0436194	0.081	1
H3K4me3	0.0215288	0.0307449	0.7	1
H3K9me1	0.0532354	0.0373662	1.425	1
H3K9me2	-0.177541	0.0370305	-4.794	0.000579454
H3K9me3	-0.190028	0.0453773	-4.188	0.00639944
H3K27me1	0.259889	0.0341266	7.615	3.09796e-11
H3K27me2	-0.199803	0.0354941	-5.629	1.03454e-05
H3K27me3	-0.235155	0.0343239	-6.851	5.32109e-09
H3K36me1	-0.0300641	0.0363483	-0.827	1
H3K36me3	0.571941	0.0248917	22.977	<2e-16
H3K79me1	0.436937	0.0401685	10.878	<2e-16
H3K79me2	0.046214	0.0467606	0.988	1
H3K79me3	0.0706152	0.0404837	1.744	1
H3R2me1	-0.0896325	0.0342628	-2.616	0.483807
H3R2me2	0.0497778	0.0358751	1.388	1
H4K20me1	0.634049	0.0313514	20.224	<2e-16
H4K20me3	-0.188339	0.0418162	-4.504	0.0019935
H4R3me2	-0.0890277	0.0365905	-2.433	0.694094
H2AK5ac	-0.0053849	0.0461657	-0.117	1
H2AK9ac	0.02986	0.055214	0.541	1
H2BK5ac	0.146379	0.0545526	2.683	0.44053
H2BK12ac	-0.0600787	0.0476711	-1.26	1
H2BK20ac	-0.0645035	0.0458445	-1.407	1
H2BK120ac	0.0364056	0.0526695	0.691	1
H3K4ac	0.0455587	0.0486952	0.936	1
H3K9ac	-0.0641383	0.046017	-1.394	1
H3K14ac	-0.140635	0.0468589	-3.001	0.214344
H3K18ac	-0.16301	0.0507383	-3.213	0.137876
H3K23ac	-0.152477	0.0529767	-2.878	0.293967
H3K27ac	0.235008	0.052341	4.49	0.00202385
H3K36ac	-0.0056767	0.044488	-0.128	1
H4K5ac	0.0099945	0.0460395	0.217	1
H4K8ac	0.0518115	0.0423924	1.222	1
H4K12ac	0.221651	0.0429315	5.163	0.00010095
H4K16ac	0.190148	0.0345946	5.496	2.0146e-05
H4K91ac	0.199211	0.0490434	4.062	0.0106106
RNAPII	0.302919	0.0406872	7.445	9.51624e-11
H2BK5me1+H3K4me1	0.0011002	0.0126139	0.087	1
H2BK5me1+H3K4me2	-0.0051128	0.0162289	-0.315	1
H2BK5me1+H3K4me3	0.0031286	0.0123362	0.254	1
H2BK5me1+H3K9me1	0.0071155	0.0145368	0.489	1
H2BK5me1+H3K9me2	-0.020788	0.0159543	-1.303	1
H2BK5me1+H3K9me3	-0.0430736	0.0209224	-2.059	1
H2BK5me1+H3K27me1	0.0237733	0.0136627	1.74	1
H2BK5me1+H3K27me2	-0.0277194	0.0147091	-1.885	1
H2BK5me1+H3K27me3	0.001127	0.0149021	0.076	1
H2BK5me1+H3K36me1	-0.0066267	0.014643	-0.453	1
H2BK5me1+H3K36me3	-0.0319097	0.0108078	-2.952	0.247799
H2BK5me1+H3K79me1	-0.0486501	0.0142875	-3.405	0.0851751
H2BK5me1+H3K79me2	0.0198254	0.0170409	1.163	1
H2BK5me1+H3K79me3	-0.0495489	0.0147067	-3.369	0.0889204
H2BK5me1+H3R2me1	-0.0144657	0.0138009	-1.048	1
H2BK5me1+H3R2me2	-0.0162469	0.0147843	-1.099	1
H2BK5me1+H4K20me1	0.0447967	0.0095398	4.696	0.000887887
H2BK5me1+H4K20me3	0.0507428	0.0173896	2.918	0.269444
H2BK5me1+H4R3me2	-0.0234904	0.0150859	-1.557	1
H2BK5me1+H2AK5ac	0.0172047	0.0172889	0.995	1
H2BK5me1+H2AK9ac	0.0221292	0.0211724	1.045	1
H2BK5me1+H2BK5ac	-0.0683777	0.0194503	-3.516	0.0592242
H2BK5me1+H2BK12ac	-0.0355418	0.0177032	-2.008	1
H2BK5me1+H2BK20ac	0.0120784	0.01658	0.728	1
H2BK5me1+H2BK120ac	-0.0626033	0.0191022	-3.277	0.11639
H2BK5me1+H3K4ac	0.0046234	0.0177394	0.261	1
H2BK5me1+H3K9ac	0.0454511	0.0178348	2.548	0.566349
H2BK5me1+H3K14ac	0.0040673	0.0193477	0.21	1
H2BK5me1+H3K18ac	-0.0027178	0.0187482	-0.145	1
H2BK5me1+H3K23ac	0.0035265	0.0197189	0.179	1
H2BK5me1+H3K27ac	-0.0065274	0.0187653	-0.348	1
H2BK5me1+H3K36ac	0.0372073	0.0169937	2.189	1
H2BK5me1+H4K5ac	0.0242575	0.0175366	1.383	1
H2BK5me1+H4K8ac	-0.0086221	0.0164367	-0.525	1
H2BK5me1+H4K12ac	-0.0088024	0.0163686	-0.538	1
H2BK5me1+H4K16ac	0.0067743	0.0146101	0.464	1
H2BK5me1+H4K91ac	-0.0011243	0.0177161	-0.063	1
H2BK5me1+RNAPII	-0.0107639	0.0153044	-0.703	1
H3K4me1+H3K4me2	-0.0238418	0.0145993	-1.633	1
H3K4me1+H3K4me3	-0.0055035	0.0120734	-0.456	1
H3K4me1+H3K9me1	0.0036135	0.0138147	0.262	1
H3K4me1+H3K9me2	0.0153694	0.0163287	0.941	1
H3K4me1+H3K9me3	0.0264712	0.0207418	1.276	1
H3K4me1+H3K27me1	0.0114163	0.0138334	0.825	1
H3K4me1+H3K27me2	0.0386215	0.0151872	2.543	0.566349
H3K4me1+H3K27me3	-0.0248588	0.0147776	-1.682	1
H3K4me1+H3K36me1	-0.0143256	0.0145719	-0.983	1
H3K4me1+H3K36me3	0.0047948	0.0107373	0.447	1
H3K4me1+H3K79me1	0.0449882	0.0145142	3.1	0.168727
H3K4me1+H3K79me2	-0.0094725	0.0165494	-0.572	1
H3K4me1+H3K79me3	0.0493248	0.014565	3.387	0.0856402
H3K4me1+H3R2me1	-0.0033514	0.013926	-0.241	1
H3K4me1+H3R2me2	0.004508	0.0146513	0.308	1
H3K4me1+H4K20me1	-0.0049301	0.0110728	-0.445	1
H3K4me1+H4K20me3	-0.0595335	0.0175153	-3.399	0.0851751
H3K4me1+H4R3me2	-0.0296309	0.0150167	-1.973	1
H3K4me1+H2AK5ac	-0.0226873	0.016612	-1.366	1
H3K4me1+H2AK9ac	-0.0323954	0.0202163	-1.602	1
H3K4me1+H2BK5ac	0.008656	0.0189033	0.458	1
H3K4me1+H2BK12ac	0.015828	0.0180083	0.879	1
H3K4me1+H2BK20ac	-0.0523918	0.0165507	-3.166	0.148303
H3K4me1+H2BK120ac	-0.0259987	0.0187261	-1.388	1
H3K4me1+H3K4ac	0.0186249	0.0169289	1.1	1
H3K4me1+H3K9ac	0.0276083	0.0174951	1.578	1
H3K4me1+H3K14ac	-0.0220398	0.0182647	-1.207	1
H3K4me1+H3K18ac	0.0306569	0.017922	1.711	1
H3K4me1+H3K23ac	-0.0304419	0.0197057	-1.545	1
H3K4me1+H3K27ac	-0.0069057	0.0181301	-0.381	1
H3K4me1+H3K36ac	0.0095955	0.0168612	0.569	1
H3K4me1+H4K5ac	0.0337813	0.016779	2.013	1
H3K4me1+H4K8ac	0.0042712	0.0159246	0.268	1
H3K4me1+H4K12ac	-0.0154163	0.0161521	-0.954	1
H3K4me1+H4K16ac	0.0153952	0.0143561	1.072	1
H3K4me1+H4K91ac	-0.0310081	0.0168977	-1.835	1
H3K4me1+RNAPII	0.0381329	0.0143649	2.655	0.461394
H3K4me2+H3K4me3	0.0274156	0.0129311	2.12	1
H3K4me2+H3K9me1	-0.0631453	0.0157064	-4.02	0.0122068
H3K4me2+H3K9me2	0.0107108	0.018607	0.576	1
H3K4me2+H3K9me3	-0.0328002	0.0234294	-1.4	1
H3K4me2+H3K27me1	0.0169931	0.0156073	1.089	1
H3K4me2+H3K27me2	-0.0244557	0.0165632	-1.477	1
H3K4me2+H3K27me3	0.032462	0.0160908	2.017	1
H3K4me2+H3K36me1	0.0008002	0.0169476	0.047	1
H3K4me2+H3K36me3	-0.0038345	0.0125259	-0.306	1
H3K4me2+H3K79me1	0.0002306	0.0162	0.014	1
H3K4me2+H3K79me2	0.0104031	0.0181532	0.573	1
H3K4me2+H3K79me3	-0.0029075	0.0164298	-0.177	1
H3K4me2+H3R2me1	0.0221978	0.016073	1.381	1
H3K4me2+H3R2me2	0.0294565	0.0162728	1.81	1
H3K4me2+H4K20me1	-0.0294555	0.0140874	-2.091	1
H3K4me2+H4K20me3	0.05368	0.0203262	2.641	0.467747
H3K4me2+H4R3me2	0.0101486	0.0173114	0.586	1
H3K4me2+H2AK5ac	-0.0090275	0.01949	-0.463	1
H3K4me2+H2AK9ac	0.035456	0.0250047	1.418	1
H3K4me2+H2BK5ac	-0.035888	0.0225862	-1.589	1
H3K4me2+H2BK12ac	-0.0244762	0.0196036	-1.249	1
H3K4me2+H2BK20ac	0.0155609	0.0184002	0.846	1
H3K4me2+H2BK120ac	0.08726	0.0208039	4.194	0.00639944
H3K4me2+H3K4ac	0.0241651	0.0193533	1.249	1
H3K4me2+H3K9ac	-0.0033311	0.0202144	-0.165	1
H3K4me2+H3K14ac	0.0369151	0.0207397	1.78	1
H3K4me2+H3K18ac	-0.0914811	0.0211863	-4.318	0.00388351
H3K4me2+H3K23ac	-0.0092722	0.0231396	-0.401	1
H3K4me2+H3K27ac	-0.0183541	0.0211854	-0.866	1
H3K4me2+H3K36ac	0.0416619	0.018646	2.234	0.969752
H3K4me2+H4K5ac	-0.0085509	0.0192017	-0.445	1
H3K4me2+H4K8ac	0.0090088	0.0179355	0.502	1
H3K4me2+H4K12ac	0.0051122	0.018769	0.272	1
H3K4me2+H4K16ac	-0.0031374	0.0164874	-0.19	1
H3K4me2+H4K91ac	0.0308007	0.0183093	1.682	1
H3K4me2+RNAPII	-0.0140459	0.0172501	-0.814	1
H3K4me3+H3K9me1	-0.0045007	0.0129511	-0.348	1
H3K4me3+H3K9me2	0.0288532	0.0134085	2.152	1
H3K4me3+H3K9me3	-0.011414	0.0162569	-0.702	1
H3K4me3+H3K27me1	0.0165478	0.0123946	1.335	1
H3K4me3+H3K27me2	0.0372858	0.0133024	2.803	0.335146
H3K4me3+H3K27me3	-0.0039056	0.0124028	-0.315	1
H3K4me3+H3K36me1	-0.010899	0.0125946	-0.865	1
H3K4me3+H3K36me3	-0.0320667	0.0096288	-3.33	0.0982529
H3K4me3+H3K79me1	-0.0272453	0.0134995	-2.018	1
H3K4me3+H3K79me2	0.0331735	0.0145933	2.273	0.920041
H3K4me3+H3K79me3	0.0793228	0.0132605	5.982	1.40702e-06
H3K4me3+H3R2me1	0.0017554	0.011855	0.148	1
H3K4me3+H3R2me2	-0.0221457	0.0129778	-1.706	1
H3K4me3+H4K20me1	-0.0108132	0.0106723	-1.013	1
H3K4me3+H4K20me3	0.0012407	0.0146605	0.085	1
H3K4me3+H4R3me2	-0.0107743	0.0133464	-0.807	1
H3K4me3+H2AK5ac	-0.0289124	0.0152148	-1.9	1
H3K4me3+H2AK9ac	-0.0382982	0.0178054	-2.151	1
H3K4me3+H2BK5ac	0.0041282	0.0172394	0.239	1
H3K4me3+H2BK12ac	-0.0142651	0.0155821	-0.915	1
H3K4me3+H2BK20ac	0.0022602	0.0144829	0.156	1
H3K4me3+H2BK120ac	0.0079922	0.01701	0.47	1
H3K4me3+H3K4ac	0.0049588	0.0155871	0.318	1
H3K4me3+H3K9ac	0.0119812	0.0150369	0.797	1
H3K4me3+H3K14ac	-0.0055966	0.0160796	-0.348	1
H3K4me3+H3K18ac	0.0098777	0.0158118	0.625	1
H3K4me3+H3K23ac	-0.036227	0.0176397	-2.054	1
H3K4me3+H3K27ac	0.0439368	0.0164057	2.678	0.440891
H3K4me3+H3K36ac	0.0170808	0.0148998	1.146	1
H3K4me3+H4K5ac	-0.0156903	0.0152511	-1.029	1
H3K4me3+H4K8ac	-0.0154084	0.014458	-1.066	1
H3K4me3+H4K12ac	-0.0416239	0.0148858	-2.796	0.335146
H3K4me3+H4K16ac	-0.0329366	0.0127145	-2.59	0.511509
H3K4me3+H4K91ac	0.0317128	0.0155701	2.037	1
H3K4me3+RNAPII	0.025966	0.012868	2.018	1
H3K9me1+H3K9me2	-0.0250777	0.0167991	-1.493	1
H3K9me1+H3K9me3	0.036516	0.0205111	1.78	1
H3K9me1+H3K27me1	-0.0034125	0.0143506	-0.238	1
H3K9me1+H3K27me2	-0.0198455	0.0158421	-1.253	1
H3K9me1+H3K27me3	-0.0064096	0.0151107	-0.424	1
H3K9me1+H3K36me1	0.0212131	0.0155293	1.366	1
H3K9me1+H3K36me3	0.0199617	0.0114767	1.739	1
H3K9me1+H3K79me1	-0.0115884	0.0154818	-0.749	1
H3K9me1+H3K79me2	-0.023124	0.0180022	-1.285	1
H3K9me1+H3K79me3	-0.050237	0.0162501	-3.091	0.170796
H3K9me1+H3R2me1	-0.0018292	0.0144133	-0.127	1
H3K9me1+H3R2me2	-0.0048334	0.0155789	-0.31	1
H3K9me1+H4K20me1	-0.0350786	0.0125896	-2.786	0.338939
H3K9me1+H4K20me3	0.0493731	0.0184095	2.682	0.44053
H3K9me1+H4R3me2	0.0354779	0.015892	2.232	0.969752
H3K9me1+H2AK5ac	0.0556545	0.0179446	3.101	0.168727
H3K9me1+H2AK9ac	-0.0187705	0.0228426	-0.822	1
H3K9me1+H2BK5ac	0.0179735	0.0214037	0.84	1
H3K9me1+H2BK12ac	0.0082479	0.0185427	0.445	1
H3K9me1+H2BK20ac	0.0079272	0.0174233	0.455	1
H3K9me1+H2BK120ac	-0.0411294	0.0201021	-2.046	1
H3K9me1+H3K4ac	-0.0105146	0.0182186	-0.577	1
H3K9me1+H3K9ac	0.0401608	0.0186552	2.153	1
H3K9me1+H3K14ac	0.0109637	0.0190091	0.577	1
H3K9me1+H3K18ac	0.0881648	0.0197845	4.456	0.0022559
H3K9me1+H3K23ac	0.0088861	0.022409	0.397	1
H3K9me1+H3K27ac	0.0176328	0.0195222	0.903	1
H3K9me1+H3K36ac	-0.0400579	0.017396	-2.303	0.872766
H3K9me1+H4K5ac	-0.0111575	0.0176899	-0.631	1
H3K9me1+H4K8ac	-0.0363704	0.016961	-2.144	1
H3K9me1+H4K12ac	0.0298524	0.0171796	1.738	1
H3K9me1+H4K16ac	-0.0206378	0.0149672	-1.379	1
H3K9me1+H4K91ac	0.0292647	0.0186562	1.569	1
H3K9me1+RNAPII	-0.0176323	0.0161045	-1.095	1
H3K9me2+H3K9me3	0.012336	0.0187692	0.657	1
H3K9me2+H3K27me1	-0.0189638	0.0157578	-1.203	1
H3K9me2+H3K27me2	-0.0282248	0.0160149	-1.762	1
H3K9me2+H3K27me3	0.039204	0.0149442	2.623	0.482906
H3K9me2+H3K36me1	-0.0033677	0.0158762	-0.212	1
H3K9me2+H3K36me3	-0.0409459	0.0122663	-3.338	0.0974891
H3K9me2+H3K79me1	-0.0096636	0.0189557	-0.51	1
H3K9me2+H3K79me2	0.0087909	0.0215064	0.409	1
H3K9me2+H3K79me3	0.0328229	0.018741	1.751	1
H3K9me2+H3R2me1	0.0357756	0.0144951	2.468	0.651126
H3K9me2+H3R2me2	0.0219748	0.0165173	1.33	1
H3K9me2+H4K20me1	-0.0422334	0.0150591	-2.805	0.335146
H3K9me2+H4K20me3	-0.0142449	0.0181494	-0.785	1
H3K9me2+H4R3me2	0.0204315	0.0159859	1.278	1
H3K9me2+H2AK5ac	-0.0141416	0.0203401	-0.695	1
H3K9me2+H2AK9ac	0.006536	0.0236179	0.277	1
H3K9me2+H2BK5ac	0.0063227	0.0249376	0.254	1
H3K9me2+H2BK12ac	0.0171371	0.0212617	0.806	1
H3K9me2+H2BK20ac	-0.0256863	0.0203466	-1.262	1
H3K9me2+H2BK120ac	-0.0530472	0.0235612	-2.251	0.949974
H3K9me2+H3K4ac	-0.0013635	0.0199838	-0.068	1
H3K9me2+H3K9ac	0.0010529	0.0198047	0.053	1
H3K9me2+H3K14ac	0.0356245	0.0198282	1.797	1
H3K9me2+H3K18ac	0.0134168	0.0226771	0.592	1
H3K9me2+H3K23ac	-0.0318616	0.0227566	-1.4	1
H3K9me2+H3K27ac	-0.0287592	0.022983	-1.251	1
H3K9me2+H3K36ac	-0.0334008	0.0187004	-1.786	1
H3K9me2+H4K5ac	0.0394882	0.0211443	1.868	1
H3K9me2+H4K8ac	0.0363104	0.0193317	1.878	1
H3K9me2+H4K12ac	0.042667	0.0196612	2.17	1
H3K9me2+H4K16ac	0.0004408	0.0160976	0.027	1
H3K9me2+H4K91ac	0.0450514	0.0224993	2.002	1
H3K9me2+RNAPII	0.0163926	0.0182591	0.898	1
H3K9me3+H3K27me1	-0.0606657	0.0187207	-3.241	0.127464
H3K9me3+H3K27me2	0.0363581	0.0187664	1.937	1
H3K9me3+H3K27me3	0.0396485	0.0184547	2.148	1
H3K9me3+H3K36me1	0.0138582	0.0191406	0.724	1
H3K9me3+H3K36me3	-0.0440259	0.0139277	-3.161	0.148303
H3K9me3+H3K79me1	0.0207919	0.022141	0.939	1
H3K9me3+H3K79me2	0.0410009	0.0245619	1.669	1
H3K9me3+H3K79me3	-0.005385	0.0225111	-0.239	1
H3K9me3+H3R2me1	0.0177204	0.0180068	0.984	1
H3K9me3+H3R2me2	-0.0270795	0.019175	-1.412	1
H3K9me3+H4K20me1	-0.0090814	0.0194826	-0.466	1
H3K9me3+H4K20me3	0.061405	0.0166258	3.693	0.0339193
H3K9me3+H4R3me2	0.0437345	0.0193689	2.258	0.940554
H3K9me3+H2AK5ac	0.0416195	0.0260113	1.6	1
H3K9me3+H2AK9ac	0.0633792	0.0306325	2.069	1
H3K9me3+H2BK5ac	-0.0009409	0.0301905	-0.031	1
H3K9me3+H2BK12ac	0.0053023	0.0270246	0.196	1
H3K9me3+H2BK20ac	-0.0368137	0.0252846	-1.456	1
H3K9me3+H2BK120ac	0.0431003	0.0276804	1.557	1
H3K9me3+H3K4ac	0.0492069	0.0277382	1.774	1
H3K9me3+H3K9ac	-0.0103125	0.0244552	-0.422	1
H3K9me3+H3K14ac	0.0210775	0.0238915	0.882	1
H3K9me3+H3K18ac	-0.0346947	0.0293155	-1.183	1
H3K9me3+H3K23ac	0.033211	0.0277908	1.195	1
H3K9me3+H3K27ac	-0.0519035	0.0290101	-1.789	1
H3K9me3+H3K36ac	-0.0319746	0.02518	-1.27	1
H3K9me3+H4K5ac	-0.0494818	0.0270371	-1.83	1
H3K9me3+H4K8ac	0.0080775	0.0245963	0.328	1
H3K9me3+H4K12ac	-0.0122859	0.0220333	-0.558	1
H3K9me3+H4K16ac	-0.0212144	0.019168	-1.107	1
H3K9me3+H4K91ac	0.0477278	0.0307035	1.554	1
H3K9me3+RNAPII	0.015716	0.0232181	0.677	1
H3K27me1+H3K27me2	-0.0034658	0.0148814	-0.233	1
H3K27me1+H3K27me3	0.0311513	0.0146209	2.131	1
H3K27me1+H3K36me1	-0.0462935	0.0145495	-3.182	0.145397
H3K27me1+H3K36me3	-0.0146956	0.0102326	-1.436	1
H3K27me1+H3K79me1	-0.0195886	0.0146962	-1.333	1
H3K27me1+H3K79me2	-0.0200316	0.0174466	-1.148	1
H3K27me1+H3K79me3	-0.0049844	0.0157556	-0.316	1
H3K27me1+H3R2me1	0.0204771	0.0136752	1.497	1
H3K27me1+H3R2me2	0.0089045	0.0146319	0.609	1
H3K27me1+H4K20me1	-0.0855729	0.0120606	-7.095	1.07411e-09
H3K27me1+H4K20me3	-0.022435	0.0170672	-1.315	1
H3K27me1+H4R3me2	0.0337682	0.0147383	2.291	0.893208
H3K27me1+H2AK5ac	0.0356834	0.0178481	1.999	1
H3K27me1+H2AK9ac	-0.0730816	0.0215881	-3.385	0.0856402
H3K27me1+H2BK5ac	-0.0305727	0.0197794	-1.546	1
H3K27me1+H2BK12ac	-0.008604	0.0181267	-0.475	1
H3K27me1+H2BK20ac	-0.0048792	0.0172144	-0.283	1
H3K27me1+H2BK120ac	0.0595813	0.0195258	3.051	0.189549
H3K27me1+H3K4ac	-0.011583	0.0178238	-0.65	1
H3K27me1+H3K9ac	-0.0137753	0.0174346	-0.79	1
H3K27me1+H3K14ac	-0.0010511	0.0188444	-0.056	1
H3K27me1+H3K18ac	0.0753329	0.0195661	3.85	0.022236
H3K27me1+H3K23ac	0.0031002	0.0203538	0.152	1
H3K27me1+H3K27ac	-0.0378574	0.0188662	-2.007	1
H3K27me1+H3K36ac	-0.0186065	0.0175442	-1.061	1
H3K27me1+H4K5ac	-0.0412954	0.0177219	-2.33	0.835964
H3K27me1+H4K8ac	-0.0221096	0.0159836	-1.383	1
H3K27me1+H4K12ac	-0.0649422	0.0163785	-3.965	0.0148599
H3K27me1+H4K16ac	0.00736	0.0140509	0.524	1
H3K27me1+H4K91ac	-0.0026797	0.0184884	-0.145	1
H3K27me1+RNAPII	-0.0559442	0.0152733	-3.663	0.0353326
H3K27me2+H3K27me3	-0.002519	0.0145776	-0.173	1
H3K27me2+H3K36me1	0.0098536	0.0152002	0.648	1
H3K27me2+H3K36me3	-0.0074383	0.0117693	-0.632	1
H3K27me2+H3K79me1	-0.0162757	0.0168205	-0.968	1
H3K27me2+H3K79me2	0.0085155	0.0195589	0.435	1
H3K27me2+H3K79me3	-0.0134655	0.0171337	-0.786	1
H3K27me2+H3R2me1	0.0064923	0.01395	0.465	1
H3K27me2+H3R2me2	0.0014157	0.0152328	0.093	1
H3K27me2+H4K20me1	-0.0053412	0.0140475	-0.38	1
H3K27me2+H4K20me3	0.0420023	0.017849	2.353	0.809758
H3K27me2+H4R3me2	0.0277175	0.0152803	1.814	1
H3K27me2+H2AK5ac	0.0243763	0.0179089	1.361	1
H3K27me2+H2AK9ac	-0.0091354	0.0229109	-0.399	1
H3K27me2+H2BK5ac	0.0338937	0.0227628	1.489	1
H3K27me2+H2BK12ac	0.0296832	0.0193871	1.531	1
H3K27me2+H2BK20ac	0.0126038	0.018479	0.682	1
H3K27me2+H2BK120ac	0.0425123	0.0203537	2.089	1
H3K27me2+H3K4ac	0.0090057	0.0194396	0.463	1
H3K27me2+H3K9ac	-0.0267177	0.018892	-1.414	1
H3K27me2+H3K14ac	-0.0274276	0.0184032	-1.49	1
H3K27me2+H3K18ac	0.004505	0.0204263	0.221	1
H3K27me2+H3K23ac	0.015853	0.0216824	0.731	1
H3K27me2+H3K27ac	-0.0550418	0.0217812	-2.527	0.580969
H3K27me2+H3K36ac	0.0135191	0.0179635	0.753	1
H3K27me2+H4K5ac	0.017662	0.0189765	0.931	1
H3K27me2+H4K8ac	0.0065353	0.0176076	0.371	1
H3K27me2+H4K12ac	-0.0185409	0.0181955	-1.019	1
H3K27me2+H4K16ac	-0.0358299	0.0154311	-2.322	0.839977
H3K27me2+H4K91ac	-0.0206752	0.0188833	-1.095	1
H3K27me2+RNAPII	-0.0274254	0.0174764	-1.569	1
H3K27me3+H3K36me1	-0.0114344	0.0140364	-0.815	1
H3K27me3+H3K36me3	-0.0226504	0.0114667	-1.975	1
H3K27me3+H3K79me1	0.0051556	0.0162413	0.317	1
H3K27me3+H3K79me2	0.0223845	0.0190682	1.174	1
H3K27me3+H3K79me3	-0.0100387	0.0175675	-0.571	1
H3K27me3+H3R2me1	-0.0024718	0.0134788	-0.183	1
H3K27me3+H3R2me2	0.023646	0.0147017	1.608	1
H3K27me3+H4K20me1	-0.0522937	0.0138374	-3.779	0.0262708
H3K27me3+H4K20me3	-0.0225407	0.0173856	-1.297	1
H3K27me3+H4R3me2	0.017341	0.0146453	1.184	1
H3K27me3+H2AK5ac	-0.0159917	0.0173457	-0.922	1
H3K27me3+H2AK9ac	-0.0224595	0.0221659	-1.013	1
H3K27me3+H2BK5ac	0.0225305	0.0226389	0.995	1
H3K27me3+H2BK12ac	-0.0066437	0.0196846	-0.338	1
H3K27me3+H2BK20ac	0.0369911	0.0176098	2.101	1
H3K27me3+H2BK120ac	0.0083083	0.0207182	0.401	1
H3K27me3+H3K4ac	0.0034648	0.0185463	0.187	1
H3K27me3+H3K9ac	-0.0278018	0.0176901	-1.572	1
H3K27me3+H3K14ac	0.0150802	0.0183499	0.822	1
H3K27me3+H3K18ac	-0.0164238	0.0191694	-0.857	1
H3K27me3+H3K23ac	0.0710386	0.0206844	3.434	0.0782247
H3K27me3+H3K27ac	0.0136139	0.0212394	0.641	1
H3K27me3+H3K36ac	0.0317436	0.0168024	1.889	1
H3K27me3+H4K5ac	-0.0528825	0.0190427	-2.777	0.344846
H3K27me3+H4K8ac	0.0116787	0.017174	0.68	1
H3K27me3+H4K12ac	-0.000579	0.0177287	-0.033	1
H3K27me3+H4K16ac	-0.0052946	0.0149378	-0.354	1
H3K27me3+H4K91ac	0.0016376	0.0188633	0.087	1
H3K27me3+RNAPII	0.0038905	0.0176973	0.22	1
H3K36me1+H3K36me3	0.0157232	0.0116144	1.354	1
H3K36me1+H3K79me1	0.0003188	0.0159039	0.02	1
H3K36me1+H3K79me2	-0.0136714	0.0189718	-0.721	1
H3K36me1+H3K79me3	-0.0011662	0.0165042	-0.071	1
H3K36me1+H3R2me1	0.0010422	0.0143263	0.073	1
H3K36me1+H3R2me2	-0.0438158	0.0154376	-2.838	0.316999
H3K36me1+H4K20me1	0.0087054	0.0135148	0.644	1
H3K36me1+H4K20me3	0.0046128	0.0177772	0.259	1
H3K36me1+H4R3me2	-0.0069278	0.0152099	-0.455	1
H3K36me1+H2AK5ac	0.0546709	0.0171285	3.192	0.142946
H3K36me1+H2AK9ac	0.0053447	0.021768	0.246	1
H3K36me1+H2BK5ac	0.0315654	0.0210421	1.5	1
H3K36me1+H2BK12ac	-0.0206828	0.0187005	-1.106	1
H3K36me1+H2BK20ac	0.0070374	0.0179844	0.391	1
H3K36me1+H2BK120ac	-0.0296879	0.0206911	-1.435	1
H3K36me1+H3K4ac	-0.0053922	0.0182777	-0.295	1
H3K36me1+H3K9ac	-0.032682	0.0181695	-1.799	1
H3K36me1+H3K14ac	0.0252135	0.0183566	1.374	1
H3K36me1+H3K18ac	0.0291798	0.0200821	1.453	1
H3K36me1+H3K23ac	0.0025572	0.0213498	0.12	1
H3K36me1+H3K27ac	-0.0232144	0.0202003	-1.149	1
H3K36me1+H3K36ac	0.0174036	0.0175928	0.989	1
H3K36me1+H4K5ac	-0.017118	0.0184486	-0.928	1
H3K36me1+H4K8ac	-0.0312868	0.0169036	-1.851	1
H3K36me1+H4K12ac	0.0455901	0.0177953	2.562	0.550369
H3K36me1+H4K16ac	0.0128815	0.015123	0.852	1
H3K36me1+H4K91ac	-0.0526789	0.0186945	-2.818	0.329862
H3K36me1+RNAPII	0.011994	0.0162872	0.736	1
H3K36me3+H3K79me1	-0.021164	0.0117518	-1.801	1
H3K36me3+H3K79me2	-0.0357325	0.0136758	-2.613	0.483807
H3K36me3+H3K79me3	0.0077625	0.012114	0.641	1
H3K36me3+H3R2me1	0.0076445	0.0108523	0.704	1
H3K36me3+H3R2me2	-0.0066968	0.0113043	-0.592	1
H3K36me3+H4K20me1	0.0238825	0.0096915	2.464	0.65259
H3K36me3+H4K20me3	0.0009014	0.0114558	0.079	1
H3K36me3+H4R3me2	-0.0331186	0.0116323	-2.847	0.316999
H3K36me3+H2AK5ac	-0.0130431	0.0139488	-0.935	1
H3K36me3+H2AK9ac	-0.0227559	0.0172689	-1.318	1
H3K36me3+H2BK5ac	-0.0089177	0.0160451	-0.556	1
H3K36me3+H2BK12ac	-0.0272895	0.0144912	-1.883	1
H3K36me3+H2BK20ac	0.0192027	0.0142408	1.348	1
H3K36me3+H2BK120ac	-0.0093345	0.0154065	-0.606	1
H3K36me3+H3K4ac	-0.0057322	0.0144565	-0.397	1
H3K36me3+H3K9ac	0.0037452	0.0140533	0.266	1
H3K36me3+H3K14ac	-0.0163477	0.0143752	-1.137	1
H3K36me3+H3K18ac	-0.0077941	0.0152042	-0.513	1
H3K36me3+H3K23ac	-0.0357577	0.0162969	-2.194	1
H3K36me3+H3K27ac	0.0346613	0.0155404	2.23	0.969752
H3K36me3+H3K36ac	-0.0238418	0.0136519	-1.746	1
H3K36me3+H4K5ac	0.0343765	0.0140064	2.454	0.665289
H3K36me3+H4K8ac	0.0252737	0.0130104	1.943	1
H3K36me3+H4K12ac	0.0100557	0.0130343	0.771	1
H3K36me3+H4K16ac	-0.0028647	0.0112304	-0.255	1
H3K36me3+H4K91ac	-0.0045745	0.014588	-0.314	1
H3K36me3+RNAPII	0.0338937	0.0119394	2.839	0.316999
H3K79me1+H3K79me2	0.0050032	0.0161938	0.309	1
H3K79me1+H3K79me3	-0.0424515	0.0150666	-2.818	0.329862
H3K79me1+H3R2me1	0.0101536	0.0151293	0.671	1
H3K79me1+H3R2me2	-0.0052542	0.0159612	-0.329	1
H3K79me1+H4K20me1	0.0066835	0.0122831	0.544	1
H3K79me1+H4K20me3	-0.0167173	0.0186257	-0.898	1
H3K79me1+H4R3me2	0.0180067	0.016676	1.08	1
H3K79me1+H2AK5ac	0.0206989	0.0177201	1.168	1
H3K79me1+H2AK9ac	0.0366456	0.0233901	1.567	1
H3K79me1+H2BK5ac	-0.0174115	0.0204569	-0.851	1
H3K79me1+H2BK12ac	0.0244808	0.0190395	1.286	1
H3K79me1+H2BK20ac	-0.043004	0.0180839	-2.378	0.782592
H3K79me1+H2BK120ac	0.0047942	0.0201729	0.238	1
H3K79me1+H3K4ac	0.0224161	0.0193242	1.16	1
H3K79me1+H3K9ac	0.0292787	0.0193559	1.513	1
H3K79me1+H3K14ac	-0.0064358	0.0207524	-0.31	1
H3K79me1+H3K18ac	0.019326	0.0210131	0.92	1
H3K79me1+H3K23ac	0.0076798	0.0216531	0.355	1
H3K79me1+H3K27ac	0.0070271	0.0196678	0.357	1
H3K79me1+H3K36ac	0.0471556	0.017407	2.709	0.41502
H3K79me1+H4K5ac	0.0115841	0.0185143	0.626	1
H3K79me1+H4K8ac	-0.0328852	0.0167468	-1.964	1
H3K79me1+H4K12ac	-0.0214472	0.0170479	-1.258	1
H3K79me1+H4K16ac	-0.037596	0.0154714	-2.43	0.694288
H3K79me1+H4K91ac	0.0275922	0.0182345	1.513	1
H3K79me1+RNAPII	-0.0602988	0.0157621	-3.826	0.0231428
H3K79me2+H3K79me3	-0.0623862	0.0116675	-5.347	4.25404e-05
H3K79me2+H3R2me1	0.0036366	0.0175634	0.207	1
H3K79me2+H3R2me2	0.014046	0.0181188	0.775	1
H3K79me2+H4K20me1	-0.0229967	0.0147404	-1.56	1
H3K79me2+H4K20me3	0.080185	0.021347	3.756	0.0274809
H3K79me2+H4R3me2	-0.0051489	0.0190228	-0.271	1
H3K79me2+H2AK5ac	-0.0649247	0.0206721	-3.141	0.156436
H3K79me2+H2AK9ac	0.0673236	0.0265974	2.531	0.579276
H3K79me2+H2BK5ac	0.0380153	0.0232509	1.635	1
H3K79me2+H2BK12ac	-0.0121964	0.0213722	-0.571	1
H3K79me2+H2BK20ac	0.094379	0.0202999	4.649	0.00105213
H3K79me2+H2BK120ac	-0.0126651	0.023084	-0.549	1
H3K79me2+H3K4ac	-0.0357349	0.0220598	-1.62	1
H3K79me2+H3K9ac	-0.0463793	0.0217296	-2.134	1
H3K79me2+H3K14ac	0.0362156	0.0228738	1.583	1
H3K79me2+H3K18ac	0.042231	0.0237528	1.778	1
H3K79me2+H3K23ac	0.0019688	0.0241526	0.082	1
H3K79me2+H3K27ac	0.0174287	0.0230987	0.755	1
H3K79me2+H3K36ac	-0.0580317	0.0200335	-2.897	0.284545
H3K79me2+H4K5ac	0.0402252	0.0211633	1.901	1
H3K79me2+H4K8ac	0.0271454	0.0191603	1.417	1
H3K79me2+H4K12ac	-0.0256518	0.0194403	-1.32	1
H3K79me2+H4K16ac	-0.0196749	0.0178032	-1.105	1
H3K79me2+H4K91ac	-0.0347877	0.0208687	-1.667	1
H3K79me2+RNAPII	-0.0447502	0.017904	-2.499	0.606551
H3K79me3+H3R2me1	0.0171206	0.0153222	1.117	1
H3K79me3+H3R2me2	-0.0246568	0.0158998	-1.551	1
H3K79me3+H4K20me1	0.0356093	0.0123669	2.879	0.293967
H3K79me3+H4K20me3	-0.0522912	0.0184243	-2.838	0.316999
H3K79me3+H4R3me2	0.0154353	0.0169356	0.911	1
H3K79me3+H2AK5ac	0.0331141	0.0181443	1.825	1
H3K79me3+H2AK9ac	-0.0857454	0.0232839	-3.683	0.0343656
H3K79me3+H2BK5ac	0.0113687	0.0205073	0.554	1
H3K79me3+H2BK12ac	0.0172534	0.0187925	0.918	1
H3K79me3+H2BK20ac	-0.0416936	0.0183529	-2.272	0.920041
H3K79me3+H2BK120ac	0.0395836	0.0207008	1.912	1
H3K79me3+H3K4ac	0.0136635	0.0190545	0.717	1
H3K79me3+H3K9ac	0.0161946	0.0197746	0.819	1
H3K79me3+H3K14ac	-0.0119259	0.0205232	-0.581	1
H3K79me3+H3K18ac	-0.0351905	0.0211875	-1.661	1
H3K79me3+H3K23ac	0.0343463	0.0216411	1.587	1
H3K79me3+H3K27ac	-0.0616778	0.0197669	-3.12	0.162328
H3K79me3+H3K36ac	-0.0549124	0.0181497	-3.026	0.203598
H3K79me3+H4K5ac	-0.0177547	0.0187012	-0.949	1
H3K79me3+H4K8ac	0.020287	0.0171445	1.183	1
H3K79me3+H4K12ac	0.0423187	0.0178928	2.365	0.795394
H3K79me3+H4K16ac	0.0276548	0.0158087	1.749	1
H3K79me3+H4K91ac	-0.0402545	0.0187181	-2.151	1
H3K79me3+RNAPII	0.06022	0.0160461	3.753	0.0274809
H3R2me1+H3R2me2	0.0010073	0.0139066	0.072	1
H3R2me1+H4K20me1	-0.0023293	0.0124671	-0.187	1
H3R2me1+H4K20me3	-0.0068294	0.0170109	-0.401	1
H3R2me1+H4R3me2	-0.018313	0.0148322	-1.235	1
H3R2me1+H2AK5ac	-0.0418717	0.0168285	-2.488	0.620839
H3R2me1+H2AK9ac	0.0503126	0.0216193	2.327	0.835964
H3R2me1+H2BK5ac	0.0385205	0.0198645	1.939	1
H3R2me1+H2BK12ac	0.0002944	0.0180196	0.016	1
H3R2me1+H2BK20ac	0.0126206	0.0170684	0.739	1
H3R2me1+H2BK120ac	-0.0062134	0.0195064	-0.319	1
H3R2me1+H3K4ac	-0.0355752	0.0173428	-2.051	1
H3R2me1+H3K9ac	0.0359907	0.017703	2.033	1
H3R2me1+H3K14ac	0.0089008	0.0183313	0.486	1
H3R2me1+H3K18ac	0.006995	0.019153	0.365	1
H3R2me1+H3K23ac	-0.0285162	0.0201472	-1.415	1
H3R2me1+H3K27ac	-0.0424205	0.018923	-2.242	0.967552
H3R2me1+H3K36ac	-0.0074328	0.0167523	-0.444	1
H3R2me1+H4K5ac	-0.0187522	0.017818	-1.052	1
H3R2me1+H4K8ac	0.0013213	0.0164477	0.08	1
H3R2me1+H4K12ac	0.0158245	0.0166971	0.948	1
H3R2me1+H4K16ac	-0.0028478	0.0140101	-0.203	1
H3R2me1+H4K91ac	0.0289715	0.0180263	1.607	1
H3R2me1+RNAPII	-0.0376645	0.0156669	-2.404	0.739568
H3R2me2+H4K20me1	0.028062	0.0129476	2.167	1
H3R2me2+H4K20me3	0.0264118	0.0171422	1.541	1
H3R2me2+H4R3me2	-0.0243228	0.0153434	-1.585	1
H3R2me2+H2AK5ac	-0.0054864	0.0179628	-0.305	1
H3R2me2+H2AK9ac	-0.0176112	0.0218298	-0.807	1
H3R2me2+H2BK5ac	-0.0550905	0.020792	-2.65	0.461394
H3R2me2+H2BK12ac	-0.0046881	0.0179816	-0.261	1
H3R2me2+H2BK20ac	0.0401894	0.0172089	2.335	0.835964
H3R2me2+H2BK120ac	0.0169906	0.0211235	0.804	1
H3R2me2+H3K4ac	0.0067695	0.0190842	0.355	1
H3R2me2+H3K9ac	0.0430068	0.0185382	2.32	0.839977
H3R2me2+H3K14ac	-0.0298126	0.0193357	-1.542	1
H3R2me2+H3K18ac	0.0009402	0.0200541	0.047	1
H3R2me2+H3K23ac	0.0004465	0.0206069	0.022	1
H3R2me2+H3K27ac	-0.0119332	0.0199893	-0.597	1
H3R2me2+H3K36ac	-0.0027448	0.0176149	-0.156	1
H3R2me2+H4K5ac	0.0157123	0.0180741	0.869	1
H3R2me2+H4K8ac	0.0260521	0.0167469	1.556	1
H3R2me2+H4K12ac	-0.0102849	0.0176235	-0.584	1
H3R2me2+H4K16ac	-0.023027	0.015134	-1.522	1
H3R2me2+H4K91ac	-0.0071471	0.018562	-0.385	1
H3R2me2+RNAPII	-0.0386195	0.0162603	-2.375	0.782592
H4K20me1+H4K20me3	-0.0163419	0.0150478	-1.086	1
H4K20me1+H4R3me2	-0.0021623	0.0134753	-0.16	1
H4K20me1+H2AK5ac	-0.0338127	0.0152781	-2.213	1
H4K20me1+H2AK9ac	0.0221445	0.0189018	1.172	1
H4K20me1+H2BK5ac	0.0151029	0.0173971	0.868	1
H4K20me1+H2BK12ac	-0.0030031	0.0160841	-0.187	1
H4K20me1+H2BK20ac	0.0201744	0.0146062	1.381	1
H4K20me1+H2BK120ac	0.0319141	0.0169576	1.882	1
H4K20me1+H3K4ac	-0.0363304	0.0159765	-2.274	0.920041
H4K20me1+H3K9ac	-0.0425219	0.0161448	-2.634	0.472967
H4K20me1+H3K14ac	-0.0324764	0.0178321	-1.821	1
H4K20me1+H3K18ac	-0.0342998	0.0172657	-1.987	1
H4K20me1+H3K23ac	-0.0174826	0.0179527	-0.974	1
H4K20me1+H3K27ac	0.0069783	0.0166677	0.419	1
H4K20me1+H3K36ac	-0.0212141	0.0158513	-1.338	1
H4K20me1+H4K5ac	-0.0164517	0.0156289	-1.053	1
H4K20me1+H4K8ac	0.0097402	0.0145605	0.669	1
H4K20me1+H4K12ac	-0.0279098	0.0144372	-1.933	1
H4K20me1+H4K16ac	-0.018337	0.0129218	-1.419	1
H4K20me1+H4K91ac	0.0041666	0.0154516	0.27	1
H4K20me1+RNAPII	0.0630316	0.0122173	5.159	0.00010095
H4K20me3+H4R3me2	0.0291432	0.0171414	1.7	1
H4K20me3+H2AK5ac	0.0006526	0.0218395	0.03	1
H4K20me3+H2AK9ac	0.0778182	0.0265587	2.93	0.262758
H4K20me3+H2BK5ac	-0.0792408	0.0258792	-3.062	0.185797
H4K20me3+H2BK12ac	0.0545918	0.0232325	2.35	0.810956
H4K20me3+H2BK20ac	-0.0164587	0.0215085	-0.765	1
H4K20me3+H2BK120ac	0.0020717	0.0256059	0.081	1
H4K20me3+H3K4ac	0.0176111	0.0231158	0.762	1
H4K20me3+H3K9ac	-0.0042807	0.0218118	-0.196	1
H4K20me3+H3K14ac	0.0302113	0.0225527	1.34	1
H4K20me3+H3K18ac	0.039765	0.0257026	1.547	1
H4K20me3+H3K23ac	-0.0034749	0.0274962	-0.126	1
H4K20me3+H3K27ac	-0.0021647	0.0247909	-0.087	1
H4K20me3+H3K36ac	-0.0097632	0.0227328	-0.429	1
H4K20me3+H4K5ac	-0.0052759	0.023284	-0.227	1
H4K20me3+H4K8ac	-0.0165344	0.0214115	-0.772	1
H4K20me3+H4K12ac	-0.014362	0.0213855	-0.672	1
H4K20me3+H4K16ac	0.0229224	0.0176295	1.3	1
H4K20me3+H4K91ac	-0.0678466	0.0242864	-2.794	0.335146
H4K20me3+RNAPII	-0.0607289	0.0189921	-3.198	0.142667
H4R3me2+H2AK5ac	-0.0226399	0.018617	-1.216	1
H4R3me2+H2AK9ac	-0.0176199	0.0220484	-0.799	1
H4R3me2+H2BK5ac	0.0104675	0.0222632	0.47	1
H4R3me2+H2BK12ac	-0.0210762	0.0189966	-1.109	1
H4R3me2+H2BK20ac	0.024442	0.0181872	1.344	1
H4R3me2+H2BK120ac	-0.0035377	0.0207191	-0.171	1
H4R3me2+H3K4ac	0.0028911	0.0188119	0.154	1
H4R3me2+H3K9ac	-0.0171431	0.0181416	-0.945	1
H4R3me2+H3K14ac	-0.016013	0.0197466	-0.811	1
H4R3me2+H3K18ac	-0.0214904	0.0203727	-1.055	1
H4R3me2+H3K23ac	0.0138837	0.0216359	0.642	1
H4R3me2+H3K27ac	0.0200814	0.0206154	0.974	1
H4R3me2+H3K36ac	-0.0269409	0.0179976	-1.497	1
H4R3me2+H4K5ac	0.0109774	0.019394	0.566	1
H4R3me2+H4K8ac	0.0445471	0.0177023	2.516	0.588182
H4R3me2+H4K12ac	-0.020868	0.0178281	-1.171	1
H4R3me2+H4K16ac	0.0046488	0.0152076	0.306	1
H4R3me2+H4K91ac	0.0295183	0.0195214	1.512	1
H4R3me2+RNAPII	0.015954	0.0166779	0.957	1
H2AK5ac+H2AK9ac	0.0358573	0.0267033	1.343	1
H2AK5ac+H2BK5ac	0.0269551	0.0237294	1.136	1
H2AK5ac+H2BK12ac	0.0421665	0.0208535	2.022	1
H2AK5ac+H2BK20ac	-0.0043183	0.0193997	-0.223	1
H2AK5ac+H2BK120ac	0.0257581	0.022829	1.128	1
H2AK5ac+H3K4ac	-0.100788	0.0209459	-4.812	0.00056909
H2AK5ac+H3K9ac	0.0065147	0.0212982	0.306	1
H2AK5ac+H3K14ac	-0.0210272	0.0214548	-0.98	1
H2AK5ac+H3K18ac	-0.0696717	0.0219806	-3.17	0.148303
H2AK5ac+H3K23ac	0.0656866	0.0234623	2.8	0.335146
H2AK5ac+H3K27ac	0.0230137	0.0228159	1.009	1
H2AK5ac+H3K36ac	-0.0004347	0.0194894	-0.022	1
H2AK5ac+H4K5ac	0.0109853	0.0207841	0.529	1
H2AK5ac+H4K8ac	-0.0218448	0.0191427	-1.141	1
H2AK5ac+H4K12ac	-0.020745	0.0206909	-1.003	1
H2AK5ac+H4K16ac	-0.0062438	0.0179597	-0.348	1
H2AK5ac+H4K91ac	0.0307431	0.0202512	1.518	1
H2AK5ac+RNAPII	0.0098641	0.0188975	0.522	1
H2AK9ac+H2BK5ac	-0.0002327	0.0294282	-0.008	1
H2AK9ac+H2BK12ac	0.0364219	0.0267279	1.363	1
H2AK9ac+H2BK20ac	-0.0652746	0.0256755	-2.542	0.566349
H2AK9ac+H2BK120ac	-0.0415916	0.0302521	-1.375	1
H2AK9ac+H3K4ac	-0.0266284	0.0285217	-0.934	1
H2AK9ac+H3K9ac	0.0335763	0.0246966	1.36	1
H2AK9ac+H3K14ac	-0.0110471	0.0277014	-0.399	1
H2AK9ac+H3K18ac	0.0354996	0.0285113	1.245	1
H2AK9ac+H3K23ac	-0.0176858	0.0313807	-0.564	1
H2AK9ac+H3K27ac	0.0252162	0.0300522	0.839	1
H2AK9ac+H3K36ac	0.0095381	0.024879	0.383	1
H2AK9ac+H4K5ac	-0.0129948	0.0262123	-0.496	1
H2AK9ac+H4K8ac	0.0485077	0.024405	1.988	1
H2AK9ac+H4K12ac	-0.0409768	0.0255513	-1.604	1
H2AK9ac+H4K16ac	0.0307788	0.0230648	1.334	1
H2AK9ac+H4K91ac	0.0509372	0.0267879	1.902	1
H2AK9ac+RNAPII	-0.02835	0.0219787	-1.29	1
H2BK5ac+H2BK12ac	-0.0253601	0.0237889	-1.066	1
H2BK5ac+H2BK20ac	0.0283397	0.0238764	1.187	1
H2BK5ac+H2BK120ac	0.0119436	0.0253909	0.47	1
H2BK5ac+H3K4ac	0.0061407	0.0244286	0.251	1
H2BK5ac+H3K9ac	-0.0797939	0.0245665	-3.248	0.126545
H2BK5ac+H3K14ac	0.0186427	0.0271105	0.688	1
H2BK5ac+H3K18ac	0.027878	0.0262602	1.062	1
H2BK5ac+H3K23ac	0.0196779	0.0267227	0.736	1
H2BK5ac+H3K27ac	-0.0406937	0.0230189	-1.768	1
H2BK5ac+H3K36ac	-0.0530383	0.0242013	-2.192	1
H2BK5ac+H4K5ac	0.0344945	0.023059	1.496	1
H2BK5ac+H4K8ac	0.0356706	0.0218877	1.63	1
H2BK5ac+H4K12ac	0.0108332	0.0221804	0.488	1
H2BK5ac+H4K16ac	-0.018047	0.0209888	-0.86	1
H2BK5ac+H4K91ac	0.0345757	0.0247624	1.396	1
H2BK5ac+RNAPII	0.0909374	0.0207794	4.376	0.00310927
H2BK12ac+H2BK20ac	0.0135173	0.0200179	0.675	1
H2BK12ac+H2BK120ac	-0.0119987	0.0231828	-0.518	1
H2BK12ac+H3K4ac	0.0608241	0.022432	2.711	0.41502
H2BK12ac+H3K9ac	0.022966	0.0217471	1.056	1
H2BK12ac+H3K14ac	-0.0346486	0.0236369	-1.466	1
H2BK12ac+H3K18ac	0.0179007	0.0229314	0.781	1
H2BK12ac+H3K23ac	0.022322	0.0258494	0.864	1
H2BK12ac+H3K27ac	-0.0320738	0.022718	-1.412	1
H2BK12ac+H3K36ac	-0.0413591	0.0204596	-2.022	1
H2BK12ac+H4K5ac	0.0459591	0.0224769	2.045	1
H2BK12ac+H4K8ac	-0.0248427	0.0211319	-1.176	1
H2BK12ac+H4K12ac	-0.0102695	0.0208967	-0.491	1
H2BK12ac+H4K16ac	0.0273588	0.0185831	1.472	1
H2BK12ac+H4K91ac	0.0138779	0.0215255	0.645	1
H2BK12ac+RNAPII	-0.0141313	0.0191168	-0.739	1
H2BK20ac+H2BK120ac	-0.0033632	0.0212249	-0.158	1
H2BK20ac+H3K4ac	-0.0172269	0.0204359	-0.843	1
H2BK20ac+H3K9ac	0.0273271	0.0216385	1.263	1
H2BK20ac+H3K14ac	0.0021638	0.0232846	0.093	1
H2BK20ac+H3K18ac	0.0130709	0.0214969	0.608	1
H2BK20ac+H3K23ac	0.0549291	0.02454	2.238	0.969469
H2BK20ac+H3K27ac	-0.0833209	0.0226994	-3.671	0.0352239
H2BK20ac+H3K36ac	0.0046449	0.0197012	0.236	1
H2BK20ac+H4K5ac	0.0153165	0.020448	0.749	1
H2BK20ac+H4K8ac	0.0045998	0.0188556	0.244	1
H2BK20ac+H4K12ac	-0.0262381	0.0200623	-1.308	1
H2BK20ac+H4K16ac	0.0093267	0.0172493	0.541	1
H2BK20ac+H4K91ac	-0.043627	0.0184648	-2.363	0.795394
H2BK20ac+RNAPII	0.0241256	0.0186029	1.297	1
H2BK120ac+H3K4ac	0.0804795	0.0224845	3.579	0.0475697
H2BK120ac+H3K9ac	0.0090002	0.0242691	0.371	1
H2BK120ac+H3K14ac	0.03597	0.0245804	1.463	1
H2BK120ac+H3K18ac	-0.0174537	0.0247763	-0.704	1
H2BK120ac+H3K23ac	0.0067398	0.0280251	0.24	1
H2BK120ac+H3K27ac	-0.0123742	0.0246553	-0.502	1
H2BK120ac+H3K36ac	-0.0434709	0.0230578	-1.885	1
H2BK120ac+H4K5ac	-0.0890573	0.0232252	-3.835	0.0229776
H2BK120ac+H4K8ac	-0.0537652	0.0214341	-2.508	0.596586
H2BK120ac+H4K12ac	0.0463059	0.0227679	2.034	1
H2BK120ac+H4K16ac	0.0109945	0.0198449	0.554	1
H2BK120ac+H4K91ac	0.0090532	0.0229026	0.395	1
H2BK120ac+RNAPII	-0.0295733	0.0203267	-1.455	1
H3K4ac+H3K9ac	-0.041349	0.0222547	-1.858	1
H3K4ac+H3K14ac	-0.0036673	0.0221187	-0.166	1
H3K4ac+H3K18ac	-0.0292663	0.023376	-1.252	1
H3K4ac+H3K23ac	0.0249942	0.0255737	0.977	1
H3K4ac+H3K27ac	-0.0089452	0.0233894	-0.382	1
H3K4ac+H3K36ac	0.0103527	0.0207516	0.499	1
H3K4ac+H4K5ac	0.012924	0.0220773	0.585	1
H3K4ac+H4K8ac	-0.0076525	0.0208784	-0.367	1
H3K4ac+H4K12ac	-0.024012	0.022124	-1.085	1
H3K4ac+H4K16ac	0.0410268	0.0181434	2.261	0.939066
H3K4ac+H4K91ac	-0.0112285	0.021198	-0.53	1
H3K4ac+RNAPII	-0.0139715	0.0183712	-0.761	1
H3K9ac+H3K14ac	0.0291188	0.0229156	1.271	1
H3K9ac+H3K18ac	-0.0872621	0.0226103	-3.859	0.022223
H3K9ac+H3K23ac	0.0092624	0.0259397	0.357	1
H3K9ac+H3K27ac	0.0623837	0.023842	2.617	0.483807
H3K9ac+H3K36ac	0.0538582	0.0203318	2.649	0.461394
H3K9ac+H4K5ac	-0.0185741	0.0216593	-0.858	1
H3K9ac+H4K8ac	-0.0093183	0.0200805	-0.464	1
H3K9ac+H4K12ac	0.0012739	0.0210341	0.061	1
H3K9ac+H4K16ac	-0.0293509	0.0180723	-1.624	1
H3K9ac+H4K91ac	0.0012429	0.0230023	0.054	1
H3K9ac+RNAPII	-0.0373154	0.0193986	-1.924	1
H3K14ac+H3K18ac	0.000812	0.0246596	0.033	1
H3K14ac+H3K23ac	0.0225171	0.0266901	0.844	1
H3K14ac+H3K27ac	-0.0005035	0.0256685	-0.02	1
H3K14ac+H3K36ac	0.0166028	0.0222733	0.745	1
H3K14ac+H4K5ac	-0.0018319	0.0229348	-0.08	1
H3K14ac+H4K8ac	0.0002112	0.0214828	0.01	1
H3K14ac+H4K12ac	0.0017511	0.0220319	0.079	1
H3K14ac+H4K16ac	0.0015192	0.0188633	0.081	1
H3K14ac+H4K91ac	-0.0189484	0.0229457	-0.826	1
H3K14ac+RNAPII	0.0122738	0.021326	0.576	1
H3K18ac+H3K23ac	-0.0671417	0.0266052	-2.524	0.581431
H3K18ac+H3K27ac	0.0248361	0.0245048	1.014	1
H3K18ac+H3K36ac	-0.0076837	0.0216437	-0.355	1
H3K18ac+H4K5ac	-0.0120194	0.0226423	-0.531	1
H3K18ac+H4K8ac	-0.0234816	0.0218812	-1.073	1
H3K18ac+H4K12ac	-0.0075056	0.0234285	-0.32	1
H3K18ac+H4K16ac	0.0032265	0.019515	0.165	1
H3K18ac+H4K91ac	-0.0112058	0.0216738	-0.517	1
H3K18ac+RNAPII	0.0084429	0.0205763	0.41	1
H3K23ac+H3K27ac	-0.0410798	0.0254981	-1.611	1
H3K23ac+H3K36ac	0.0189539	0.0232511	0.815	1
H3K23ac+H4K5ac	-0.0248329	0.0250063	-0.993	1
H3K23ac+H4K8ac	0.0177095	0.0225612	0.785	1
H3K23ac+H4K12ac	0.048769	0.0240494	2.028	1
H3K23ac+H4K16ac	-0.0106186	0.0212762	-0.499	1
H3K23ac+H4K91ac	-0.0266706	0.0256312	-1.041	1
H3K23ac+RNAPII	0.0113742	0.0230288	0.494	1
H3K27ac+H3K36ac	0.0150479	0.0222762	0.676	1
H3K27ac+H4K5ac	-0.0057266	0.0225662	-0.254	1
H3K27ac+H4K8ac	0.0617109	0.0204468	3.018	0.205696
H3K27ac+H4K12ac	0.0180099	0.0217834	0.827	1
H3K27ac+H4K16ac	0.0007144	0.0197201	0.036	1
H3K27ac+H4K91ac	0.0140907	0.0221308	0.637	1
H3K27ac+RNAPII	-0.0180992	0.0199482	-0.907	1
H3K36ac+H4K5ac	0.0418607	0.021003	1.993	1
H3K36ac+H4K8ac	0.0236199	0.0187701	1.258	1
H3K36ac+H4K12ac	0.0049787	0.0198792	0.25	1
H3K36ac+H4K16ac	-0.0561572	0.0179655	-3.126	0.161846
H3K36ac+H4K91ac	0.0142193	0.0198735	0.715	1
H3K36ac+RNAPII	0.0044217	0.0190061	0.233	1
H4K5ac+H4K8ac	-0.0506313	0.0190548	-2.657	0.461394
H4K5ac+H4K12ac	-0.0075711	0.0199251	-0.38	1
H4K5ac+H4K16ac	0.0446442	0.0182215	2.45	0.66764
H4K5ac+H4K91ac	-0.0488501	0.0209762	-2.329	0.835964
H4K5ac+RNAPII	0.0071192	0.0186494	0.382	1
H4K8ac+H4K12ac	-0.0033878	0.0182867	-0.185	1
H4K8ac+H4K16ac	0.0181537	0.0164943	1.101	1
H4K8ac+H4K91ac	-0.0056018	0.0203461	-0.275	1
H4K8ac+RNAPII	-0.0366811	0.0176184	-2.082	1
H4K12ac+H4K16ac	-0.010678	0.0164849	-0.648	1
H4K12ac+H4K91ac	0.05251	0.022114	2.375	0.782592
H4K12ac+RNAPII	-0.0070736	0.0172289	-0.411	1
H4K16ac+H4K91ac	-0.0129199	0.0177729	-0.727	1
H4K16ac+RNAPII	-0.0096962	0.01566	-0.619	1
H4K91ac+RNAPII	-0.005556	0.0185878	-0.299	1
