# Supplementary material for: Modeling Exon Expression Using Histone Modifications
Source: PLoS One. 2013 Jun 25;8(6):e67448. doi: 10.1371/journal.pone.0067448 (PMC3692485; doi:10.1371/journal.pone.0067448)
Supplement: Table S2 — The pair-wise Pearson and partial correlation coefficients between histone modifications and cassette exon expression. This file is.xls format. The values marked in yellow represent the partial correlations between histone modifications and cassette exon expression. The values marked in green represent the Pearson correlations between histone modifications and exon expression. The values marked in red suggest that there exists an interaction between this pair. (XLS) [file pone.0067448.s007.xls]

## Sheet: PcorrelationForAlternativeExonN
Table S2 – The pair-wise Pearson correlation coefficients and partial correlation coefficients between histone modifications and cassette exon expression.
	H2BK5me1	H3K4me1	H3K4me2	H3K4me3	H3K9me1	H3K9me2	H3K9me3	H3K27me1	H3K27me2	H3K27me3	H3K36me1	H3K36me3	H3K79me1	H3K79me2	H3K79me3	H3R2me1	H3R2me2	H4K20me1	H4K20me3	H4R3me2	H2AK5ac	H2AK9ac	H2BK5ac	H2BK12ac	H2BK20ac	H2BK120ac	H3K4ac	H3K9ac	H3K14ac	H3K18ac	H3K23ac	H3K27ac	H3K36ac	H4K5ac	H4K8ac	H4K12ac	H4K16ac	H4K91ac	RNAPII	ExonExpression	GeneExpression
H2BK5me1	1	0.143249	0.0407637	-0.0497133	0.0814705	-0.00912256	-0.0394429	0.112769	0.0342064	-0.0286097	0.0562163	0.0376162	0.127694	0.0111677	-0.0202697	0.101308	0.0545287	0.354637	0.0521735	0.0394717	0.00368908	-0.00079621	-0.0195084	0.000296844	-0.0110156	0.0176025	0.00829267	-0.0290079	-0.020714	0.00150999	-0.0516388	-0.0280342	-0.0283476	-0.00442888	-0.0321736	-0.0356386	0.0854235	0.0748684	-0.033768	0.0626169	0.00805031
H3K4me1	0.584727	1	0.165321	0.00430481	0.158942	-0.0113802	-0.0232009	0.0431572	0.02963	0.0303569	0.0399171	-0.0684748	0.0162484	0.0453067	0.0197255	0.0372193	-0.00399926	0.15407	0.0359547	0.00565672	0.0307453	-0.00973491	0.0260798	-0.0188896	0.0704159	0.0664958	0.0269268	-0.0463444	0.014817	0.0900039	0.0466887	0.0415899	-0.0320485	0.0394904	0.0107478	-0.0248331	-0.00338081	0.0689202	-0.0369195	-0.00523991	-0.00828021
H3K4me2	0.457848	0.60079	1	0.179953	0.208964	0.00599243	-0.0023958	0.0561717	-0.00812806	-0.0078813	0.0219991	-0.011118	0.0417623	0.024591	0.0241859	-0.0152748	-0.00456446	0.0356392	-0.0325525	-0.0203232	-0.0154306	-2.92228e-05	0.0336637	0.00676017	-0.00778796	0.0272411	-0.0089398	0.0549357	0.0107762	0.0366507	0.0608069	0.0534113	0.0089469	0.0507776	0.0198541	-0.0105225	-0.0383227	-0.00629573	0.0173161	-0.0268638	0.0267781
H3K4me3	0.244714	0.430512	0.52473	1	0.11931	0.0126339	0.0694139	-0.0499816	0.0418629	0.0808341	0.0363319	-0.0222958	-0.0767728	0.0218498	0.0453785	0.0292469	-0.0045375	0.00322139	0.0933638	-0.0125549	-0.0740379	0.0463159	0.0662883	0.00690778	0.00754213	0.0567207	0.0277966	0.170081	0.0147906	0.12595	0.0226306	0.116063	0.0259798	-0.00565756	0.00353073	-0.0176358	0.00960253	0.0122049	0.096288	0.0584238	-0.0598208
H3K9me1	0.541058	0.617315	0.621528	0.462522	1	0.0273595	-0.0201088	0.0978576	0.00902415	0.0103042	0.0386282	0.0461991	0.0540873	0.0429536	0.0199813	0.00868712	-0.00879258	0.0791373	-0.0327485	-0.00592507	-0.0283098	-0.00669797	-0.00892624	-0.00687415	0.0221938	-0.0152564	0.00543084	0.0163777	0.0133697	0.0266579	0.0464107	0.028945	0.00958281	0.0378941	0.0391251	0.0255695	0.000788588	-0.0148101	0.0165879	-0.0249612	0.048799
H3K9me2	-0.0643269	-0.0308621	-0.00163445	0.0499693	0.00560409	1	0.122244	0.0295963	0.0829205	0.0772332	0.072968	0.0420501	-0.00616585	0.0131201	-0.00761589	0.0294401	0.0153417	-0.0295858	0.0120931	0.0448782	0.00124242	0.0284064	0.00805373	0.0141613	-0.0090833	-0.00263213	-0.0149796	-0.00417253	0.0406808	-0.00113654	0.0230081	0.00918654	0.0215201	0.00120453	-0.0190238	0.00488241	-0.0183987	-0.0394545	0.0107626	-0.0431241	-0.0294417
H3K9me3	-0.0944088	-0.081583	-0.0464825	0.0577259	-0.0567882	0.188459	1	0.00955936	0.0074901	0.0575955	-0.00530604	0.103865	-0.0081718	0.00824924	0.0437162	-0.012303	0.0450517	-0.0183151	0.220287	0.0285289	-0.0277491	-0.00975695	0.00351125	0.0166997	-0.00247244	0.0165878	-0.00826132	0.00500229	0.0176942	-0.0166909	-0.0149881	-0.00204303	0.00343709	-0.0277448	-0.0257991	0.0190448	-0.00120622	-0.0256455	0.0162246	-0.0387979	-0.0206145
H3K27me1	0.431141	0.379004	0.367073	0.19074	0.437851	0.0471571	-0.00213594	1	0.0248513	-0.0740056	0.0520347	0.232998	0.105618	0.00809965	-0.0322358	0.0512935	0.0320929	-0.0895628	-0.0316007	0.0369144	0.0485402	0.0193473	-0.0309113	0.0117709	0.0115855	-0.030826	0.0138433	0.0168762	0.0343338	-0.0411428	0.0384471	0.0194738	0.0433316	0.0486811	0.0885638	0.070455	0.0496117	-0.00606374	-0.0337128	-0.0416757	0.0651173
H3K27me2	0.0313301	0.048444	0.020756	0.0758776	0.0388604	0.180454	0.0856783	0.0954039	1	0.111169	0.0961488	0.0860933	-0.0167075	-0.024837	-0.00609778	0.0900668	0.0339551	-0.0489103	0.00231705	0.0821574	0.0367745	0.00190427	-0.0349967	-0.00738467	-0.0117404	-0.0141711	0.0072319	0.0135224	0.0340071	0.00838186	0.0296451	-0.0441623	-0.00131045	0.0170215	-0.0100941	-0.0193533	0.0364554	0.0350933	-0.0198581	-0.0271466	-0.0613152
H3K27me3	-0.0995721	-0.0233712	-0.0358648	0.0875055	-0.0405598	0.18175	0.132332	-0.0742863	0.23541	1	0.0772858	0.0301414	-0.0533654	-0.00870528	-0.0144724	0.0915761	0.0495306	0.037435	0.00112748	0.0573632	0.0505114	0.0144325	-0.0406901	-0.0189089	-0.0100559	-0.0299393	0.00677717	0.0233346	0.039341	0.0226095	0.0456823	-0.0319458	0.00548522	-0.000167568	0.00591756	0.00980732	0.00750719	0.000627875	-0.0111913	-0.0244903	-0.111251
H3K36me1	0.221655	0.250441	0.230254	0.21461	0.254938	0.145326	0.0375187	0.244555	0.213458	0.156442	1	0.0514621	0.00136495	-0.0181488	0.00971674	0.0778845	0.0354813	-0.00934209	-0.0129418	0.063169	0.0392075	0.0154989	-0.0192581	0.00746262	0.0164586	-0.0184326	-0.0066398	0.0243564	0.0634538	0.00197111	0.0471638	0.00616132	0.0123639	0.0232588	0.0174699	0.000851954	0.00799278	-0.0123682	-0.00287824	-0.0207564	-0.0328087
H3K36me3	0.326142	0.170351	0.177726	0.0659	0.274207	0.0618781	0.109915	0.447419	0.114024	-0.0287609	0.180528	1	0.0655902	-0.0585366	0.0340622	0.052409	0.0214295	-0.0969876	0.152539	0.0988548	0.0472215	-0.0172276	-0.0235706	-0.00935516	0.000540287	-0.0612488	-0.0257872	-0.00452977	0.0105546	-0.0815887	0.0517075	-0.0350086	-0.00800037	0.0542187	0.0495076	0.0784615	0.0417531	-0.0677509	0.0387276	0.161105	0.157223
H3K79me1	0.598919	0.503082	0.452617	0.231251	0.520077	-0.0629505	-0.0706426	0.443472	-0.0352708	-0.157133	0.167288	0.349901	1	0.205576	0.0855761	0.0336674	-0.0136798	0.111623	0.00601631	0.0129322	0.0177397	0.0140467	0.000311322	0.00386158	0.0148985	0.0178709	0.0220672	-0.0160982	0.00672632	-0.0398489	0.00334656	-0.0138706	0.0135396	0.0368872	0.0301702	0.0419148	0.0341351	0.0241749	-0.00761426	0.0246417	0.0856579
H3K79me2	0.437814	0.456445	0.430623	0.298637	0.464018	-0.0363274	-0.0285677	0.284411	-0.0662218	-0.107996	0.120693	0.171497	0.566741	1	0.488833	-0.0163165	-0.00244689	0.08799	-0.00805516	-0.0161843	0.0155699	0.00202832	0.023251	0.0360783	0.0122391	0.01249	-0.00548015	0.0127974	0.00173769	-0.0166127	0.0396904	-0.00400867	0.0193562	-0.019072	0.0106589	0.0291216	-0.0287678	-0.0499655	0.0218334	-0.065956	0.0349718
H3K79me3	0.418751	0.427321	0.411448	0.300393	0.440379	-0.0424913	0.000367474	0.259198	-0.0619365	-0.109067	0.121136	0.213842	0.524004	0.69755	1	-0.0184456	-0.00859904	0.118915	0.0383619	-0.0180487	0.0154767	0.00388948	0.0385135	-0.00382387	-0.0141043	0.0152236	0.00262061	0.0104084	0.0244442	-0.0326524	0.0242785	0.0273936	-0.00682689	-0.0100609	-0.0177597	0.00716481	-0.0377492	-0.040048	0.0460479	-0.0144006	0.0542832
H3R2me1	0.350707	0.299216	0.222258	0.195256	0.271741	0.0802595	0.0193795	0.274963	0.196122	0.135311	0.254725	0.22832	0.259655	0.157641	0.148522	1	0.0851026	0.0453111	0.0482737	0.0680217	0.0619634	0.0178884	-0.0146253	-0.00291896	0.0224012	-0.0214587	0.032972	0.00668438	0.0235695	0.00952033	-0.0223003	-0.0314167	0.0142744	-0.0175713	0.00712566	0.0092647	0.0676145	0.00815909	0.0088512	0.00562052	-0.0421075
H3R2me2	0.239167	0.182342	0.145772	0.119987	0.173045	0.0527278	0.0590677	0.18742	0.106741	0.0797049	0.156603	0.164924	0.168725	0.118576	0.114502	0.230294	1	0.0572196	0.0266503	0.0549484	0.0212581	0.0316598	0.00858297	0.0146324	0.00233419	0.00623827	0.0133026	0.00495874	0.00791624	-0.0171382	-0.0067137	-0.0159345	0.0103375	-0.0195275	0.0249933	0.0260105	0.0595472	-0.00941193	0.0213488	0.0131521	-0.0224765
H4K20me1	0.72083	0.581411	0.467431	0.271765	0.543969	-0.113183	-0.106969	0.324662	-0.0691407	-0.126452	0.145909	0.267727	0.619361	0.529309	0.529788	0.278627	0.211969	1	-0.00482438	0.0417093	-0.00305187	-0.016794	-0.0282309	-0.0181948	-0.0114824	-0.0133883	-0.0159303	-0.00864616	-0.0117822	-0.0237399	-0.0223381	-0.0502681	-0.0401296	-0.0552618	-0.0463488	0.0357981	0.0557488	0.0504059	0.132339	0.155993	0.13834
H4K20me3	0.089318	0.0685728	0.0308012	0.118152	0.0407656	0.0799549	0.261563	0.0549428	0.0798684	0.0702905	0.0640942	0.182008	0.0516979	0.0388014	0.0697519	0.124358	0.0898544	0.0441187	1	0.0256977	0.000578974	0.00107688	-0.00837785	0.00544326	0.0102565	0.00159786	-0.00115536	-0.0133915	0.00114039	0.0122611	-0.0297245	-0.0219745	-0.00461954	-0.0136626	-0.00274993	-0.0276615	-0.0060117	0.0250263	-0.00205077	-0.0135802	-0.0494307
H4R3me2	0.205862	0.158581	0.11561	0.0968923	0.155284	0.106889	0.0699256	0.206714	0.184799	0.118605	0.201866	0.22936	0.153301	0.0731596	0.0720281	0.230812	0.16883	0.155275	0.102451	1	0.0209257	0.0132282	-0.0110787	0.0177651	0.000254166	-0.00501431	-0.000185555	0.0290202	0.0261155	-0.0148991	0.0213496	-0.01664	0.0132895	0.0197434	-0.001692	-0.0148931	0.063427	0.00812266	0.0144206	-0.0129125	-0.0224052
H2AK5ac	0.258803	0.323606	0.24566	0.185498	0.251815	0.0184156	-0.0417084	0.252198	0.107142	0.0554915	0.190104	0.140115	0.246766	0.187961	0.169212	0.234163	0.137725	0.21128	0.0458679	0.143217	1	0.00318889	-0.0202328	0.0520475	0.126074	0.0654797	0.0874299	-0.0367656	0.0154136	0.0259712	0.0174833	-0.0137471	0.0309523	0.0542463	-0.00384874	-0.0187547	0.0227792	0.109108	-0.0398501	-0.0193297	0.00205568
H2AK9ac	0.132832	0.192144	0.200649	0.242049	0.184522	0.042446	-0.00625601	0.137867	0.0423564	0.0313235	0.116517	0.0422411	0.140732	0.128177	0.119542	0.121004	0.0981397	0.116438	0.0290504	0.0786711	0.142523	1	0.0325208	0.0298211	0.00760104	0.0168924	0.0275487	0.0540994	0.0187912	0.00784702	-0.00926197	0.0108839	0.0412015	0.0167382	0.0112429	-0.00312388	0.0219984	0.0307829	0.0152516	0.00627279	-0.008635
H2BK5ac	0.312401	0.474561	0.488283	0.504035	0.442796	-0.0206791	-0.0447186	0.255857	-0.0313796	-0.0722746	0.153591	0.0936062	0.347528	0.352329	0.342442	0.161616	0.122892	0.332067	0.023389	0.0792243	0.270247	0.25104	1	0.0758973	0.0525858	0.0951681	0.0755617	0.0795287	0.00203928	0.0512335	0.00135755	0.223568	0.0429933	0.0647877	0.0586382	0.0551376	0.0205736	0.0625329	0.0767767	0.0380173	0.0183577
H2BK12ac	0.225045	0.342116	0.345691	0.360148	0.316945	0.020582	-0.00815223	0.220828	0.0281772	-0.0122019	0.1565	0.0649941	0.246167	0.249397	0.216564	0.156157	0.116224	0.206294	0.0392525	0.102554	0.289976	0.21168	0.453324	1	0.0852071	0.0854063	0.0711328	0.043265	0.00263958	0.059386	0.00230026	0.0320325	0.106515	0.0294181	0.020357	0.0397251	0.0147392	0.0347005	0.0113523	-0.0216756	-0.0018047
H2BK20ac	0.331995	0.488733	0.426344	0.418438	0.418502	-0.0136215	-0.0491796	0.277594	0.0378612	-0.0134386	0.196857	0.0955085	0.330819	0.290704	0.259609	0.226841	0.139103	0.311673	0.0506618	0.119741	0.399352	0.2272	0.513598	0.451477	1	0.120413	0.0790014	4.03848e-05	-0.00344598	0.106843	-0.011351	0.0151721	0.10719	0.035872	0.0211923	0.00734797	0.0108773	0.163455	0.0230796	0.00147884	-0.00880784
H2BK120ac	0.339742	0.508882	0.474827	0.482735	0.430566	-0.0230491	-0.0464914	0.246212	0.0081945	-0.0399312	0.167852	0.0464568	0.341737	0.325541	0.303262	0.18606	0.130757	0.330814	0.0374865	0.0957224	0.355233	0.245064	0.577665	0.470529	0.57343	1	0.112216	0.0338258	0.00659421	0.0969288	0.00322963	0.0824465	0.0597581	0.0540656	0.0364622	0.0098459	0.0211174	0.129699	0.00398573	0.0128598	-0.00237739
H3K4ac	0.311483	0.449009	0.408048	0.424162	0.390312	-0.0145673	-0.0487343	0.255593	0.0456495	-0.000305613	0.17628	0.0674986	0.308371	0.269711	0.250039	0.220405	0.139217	0.287578	0.0395584	0.111826	0.360785	0.236643	0.514825	0.433031	0.522491	0.555359	1	0.0305924	0.0133994	0.0823709	-0.00552617	0.0580215	0.0627103	0.0231683	0.00515741	0.00436982	0.034111	0.135545	0.0199187	-0.00857726	-0.00553431
H3K9ac	0.184723	0.318109	0.393087	0.487815	0.340728	0.0268062	0.00466479	0.195405	0.0510139	0.0404613	0.175277	0.0591361	0.201051	0.229476	0.220043	0.149096	0.101223	0.192413	0.0336638	0.103304	0.179214	0.229205	0.454119	0.344505	0.365095	0.418586	0.380255	1	0.0208608	0.0735755	0.0207972	0.0958476	0.0446407	0.0165875	0.0179774	-0.0121858	0.022467	0.0193261	0.026821	0.0110879	-0.0152665
H3K14ac	0.0854813	0.170408	0.178325	0.187648	0.175929	0.101628	0.0473818	0.16205	0.114631	0.0994604	0.183523	0.0823972	0.106119	0.107011	0.106171	0.133201	0.0820362	0.0590337	0.0418546	0.11094	0.133275	0.10703	0.16742	0.149316	0.16222	0.171024	0.168932	0.168448	1	0.0401074	0.0552676	0.0237623	0.00236529	0.0453605	0.0177383	0.0432837	0.0420184	-0.031519	-0.0120946	-0.0493349	-0.00413864
H3K18ac	0.262235	0.477	0.455729	0.52113	0.407527	0.00522687	-0.0468089	0.194285	0.0523078	0.0378321	0.186982	-0.013636	0.233528	0.239407	0.212716	0.188371	0.103755	0.2443	0.0406207	0.0852413	0.312145	0.23716	0.533193	0.439979	0.542757	0.572125	0.522035	0.441461	0.198235	1	0.0182541	0.0747236	0.0678016	0.0660826	0.0350726	-0.00131479	0.0144144	0.124447	0.0292168	-0.00969657	-0.0149618
H3K23ac	0.117531	0.258044	0.296335	0.258246	0.281355	0.0719068	0.00281491	0.217089	0.0827942	0.0673984	0.183132	0.130134	0.176396	0.205486	0.188685	0.0999003	0.0669498	0.115315	0.00396848	0.0985117	0.153452	0.106479	0.247992	0.195649	0.211893	0.233019	0.206489	0.222568	0.178378	0.243305	1	0.0669576	0.0404088	0.0722059	0.0541416	0.032936	-0.0273252	-0.0442559	-0.000437896	-0.0455883	0.00611492
H3K27ac	0.287354	0.475749	0.50645	0.533418	0.460518	-0.00704203	-0.0435719	0.276011	-0.02299	-0.0537053	0.176215	0.0863987	0.322081	0.328293	0.321308	0.149178	0.103779	0.298375	0.0128352	0.0747197	0.262094	0.240664	0.636086	0.430574	0.492475	0.566253	0.501199	0.4706	0.189797	0.545248	0.295737	1	0.0454155	0.0533298	0.0925415	0.0332276	0.00129003	0.0459699	0.0594332	0.0267051	0.0262112
H3K36ac	0.186384	0.323106	0.345463	0.376464	0.319909	0.0426023	-0.00727615	0.24077	0.0501797	0.0210616	0.173298	0.0702934	0.227195	0.222079	0.192156	0.166207	0.111402	0.162926	0.0314362	0.105222	0.276688	0.22242	0.435911	0.410051	0.456085	0.452279	0.424761	0.35408	0.162961	0.446704	0.23428	0.437792	1	0.0469168	0.0330727	0.0408726	0.0168874	0.0294072	0.0290592	-0.0272561	-0.00298063
H4K5ac	0.304067	0.43633	0.439881	0.37989	0.428748	0.0147336	-0.0502584	0.343784	0.0631348	-0.0117583	0.215282	0.19487	0.339419	0.267576	0.250059	0.191955	0.119915	0.264878	0.0257545	0.139955	0.31295	0.210186	0.476717	0.373376	0.447785	0.472308	0.424349	0.348359	0.207183	0.455862	0.290284	0.479259	0.389597	1	0.129081	0.0601788	0.0317401	0.0551668	0.00554921	-0.00912365	0.0215181
H4K8ac	0.253242	0.360764	0.380103	0.33681	0.387496	0.00396525	-0.0357049	0.346468	0.0298205	-0.0197215	0.186421	0.210344	0.313485	0.260334	0.23548	0.176251	0.136166	0.233883	0.0254567	0.112733	0.226506	0.18105	0.426216	0.319434	0.367363	0.393286	0.347551	0.310747	0.175511	0.370603	0.264331	0.446152	0.337077	0.444272	1	0.138986	0.0506858	-0.0289856	0.0319994	0.00403913	0.00612122
H4K12ac	0.242711	0.262252	0.275746	0.208628	0.315039	0.00951127	0.00236207	0.311904	-0.00272892	-0.0405534	0.132244	0.256911	0.317032	0.265839	0.250087	0.14961	0.129373	0.267793	0.0123956	0.0924707	0.147218	0.114326	0.306076	0.231845	0.240768	0.253331	0.22795	0.190048	0.146446	0.210807	0.192799	0.296162	0.236558	0.307858	0.354956	1	0.0620276	-0.0738131	0.0259872	-0.0041583	0.037319
H4K16ac	0.418977	0.37622	0.3085	0.26524	0.356075	-0.0172699	-0.0349306	0.329233	0.0865783	-0.00904636	0.188286	0.240748	0.358707	0.226767	0.212649	0.285578	0.21026	0.378727	0.057808	0.20384	0.263223	0.169529	0.331363	0.266805	0.342277	0.345545	0.339093	0.244212	0.14986	0.306347	0.128973	0.310784	0.260706	0.329645	0.302727	0.259911	1	0.112251	0.0030811	0.0258044	0.00920015
H4K91ac	0.427314	0.523325	0.435248	0.415363	0.422612	-0.063335	-0.0920859	0.265478	0.0450278	-0.0317699	0.173036	0.0759707	0.36406	0.27	0.251311	0.239983	0.146048	0.402225	0.0506198	0.128453	0.392655	0.23633	0.517761	0.416036	0.578038	0.583387	0.549851	0.365746	0.126216	0.549061	0.162693	0.496702	0.399723	0.443292	0.327233	0.18825	0.41615	1	-0.0188997	0.0716504	-0.00141376
RNAPII	0.359664	0.373745	0.392332	0.376718	0.404159	-0.0376459	-0.0255916	0.235193	-0.051492	-0.0886515	0.11875	0.217021	0.376582	0.360886	0.374206	0.166882	0.139151	0.461441	0.0394442	0.0993534	0.151777	0.160055	0.419363	0.265183	0.326568	0.352109	0.315602	0.290533	0.0874449	0.318232	0.162068	0.401526	0.262937	0.304058	0.298564	0.260603	0.27386	0.330944	1	0.0911527	0.0598867
ExonExpression	0.552831	0.415774	0.364982	0.229949	0.430055	-0.147972	-0.116306	0.333244	-0.111009	-0.217817	0.0752318	0.418959	0.529543	0.365481	0.394529	0.186844	0.149944	0.641026	0.0173515	0.100128	0.165002	0.107008	0.339793	0.179077	0.272948	0.292689	0.249304	0.180838	0.0065485	0.197043	0.0782459	0.310461	0.148366	0.269277	0.256179	0.269052	0.341149	0.362431	0.455728	1	0.569839
GeneExpression	0.555929	0.43017	0.396176	0.199274	0.469954	-0.143087	-0.115416	0.389361	-0.133249	-0.261304	0.0744685	0.437621	0.58151	0.436917	0.455669	0.166662	0.13456	0.65154	-0.00236234	0.0930772	0.1724	0.0989103	0.339489	0.187873	0.26878	0.287718	0.24492	0.169207	0.0295609	0.183979	0.115507	0.315758	0.159195	0.290115	0.276081	0.305949	0.33222	0.332488	0.452507	0.810672	1
